# Supplementary material for: Recent Developments in the Biological Activities, Bioproduction, and Applications of Pseudomonas spp. Phenazines
Source: Molecules. 2023 Feb 1;28(3):1368. doi: 10.3390/molecules28031368 (PMC9919295; doi:10.3390/molecules28031368)
Supplement: Supplementary file 1 [file molecules-28-01368-s001.zip]

Archive with 1 entries (1 files):
- molecules-2057393-supplementary.pdf
